# Supplementary material for: Comparison of virtual to true unenhanced abdominal computed tomography images acquired using rapid kV-switching dual energy imaging
Source: PLoS One. 2020 Sep 23;15(9):e0238582. doi: 10.1371/journal.pone.0238582 (PMC7511018; doi:10.1371/journal.pone.0238582)
Supplement: S1 Dataset — (XLSX) [file pone.0238582.s001.xlsx]

## Sheet: Qualitative
			Survey 1 (TUE)						Survey 2 (VUE)
Subject	Radiologist	Repeat #	Q1S1	Q2S1	Q3S1	Q4S1	Q5S1	Q6S1	Q1S2	Q2S2	Q3S2	Q4S2	Q5S2	Q6S2
1	1	1	2	2	5	1	5	1	1	2	4	1	4	3
2	1	1	5	5	5	5	4	1	4	4	5	2	2	2
3	1	1	3	2	5	4	3	1	1	2	3	2	3	3
4	1	1	5	5	5	5	5	1	1	5	5	1	4	2
5	1	1	4	5	5	4	5	1	2	5	5	2	5	3
6	1	1	4	5	5	5	5	1	1	4	2	1	5	2
7	1	1	5	4	5	5	4	1	3	2	2	2	4	2
8	1	1	5	5	5	5	5	1	2	3	5	3	5	2
9	1	1	5	2		5	5	1	2	3		3	5	3
10	1	1	3	5		4	5	1	1	5	2	1	3	2
11	1	1	2	2	5	3	5	1	1	2	4	1	2	3
12	1	1	1	5	5	4	5	1	1	5	5	2	5	3
13	1	1	5	4	5	5	4	1	3	4	5	3	4	1
14	1	1	4	4	5	4	4	1	2	3	2	2	4	3
15	1	1	3	3	5	3	4	1	1	3	4	1	4	3
16	1	1	3	4	5	4	5	1	1	3	2	2	5	2
17	1	1	4	5	5	4	5	1	1	5	5	2	5	3
18	1	1	5	3	5	5	4	1	1	3	5	3	5	2
19	1	1	4	4	5	3	4	1	1	3	5	1	4	2
20	1	1	3	3	5	4	5	1	1	2	5	3	5	2
21	1	1	3	4	5	4	5	1	2	3	5	1	5	3
22	1	1	5	5	5	5	4	1	4	4	5	3	4	3
23	1	1	3	4	4	3	5	1	1	3	4	1	4	2
24	1	1	3	4	5	4	5	1	1	5	4	2	5	3
25	1	1	1	3	5	2	5	1	1	4	5	2	5	3
26	1	1	3	4	5	4	4	1	4	4	5	3	4	3
27	1	1	3	4	5	4	5	1	1	4	5	2	4	2
28	1	1	3	4	5	3	4	1	3	5	5	1	5	3
29	1	1	4	3	5	4	5	1	3	3		2	4	2
30	1	1	3	4	5	4	4	1	1	3		3	4	2
31	1	1	4	3	5	5	4	1	2	2	5	3	3	2
32	1	1	5	5	5	5	5	1	5	4	5	4	5	2
33	1	1	1	5	5	4	5	1	4	5	5	3	5	3
34	1	1	2	2	5	3	4	1	1	1	4	2	4	3
35	1	1	4	3	5	4	4	1	2	3	5	1	4	2
36	1	1	4	3	5	5	5	1	2	3	4	4	4	2
37	1	1	3	3	5	4	4	1	2	2	3	2	4	2
38	1	1	3	2	5	2	4	1	1	1	3	1	3	2
39	1	1	4	3	4	5	4	1	3	3	4	2	5	2
40	1	1	2	5		4	5	1	3	4		1	5	3
41	1	1	4	4	4	4	3	1	3	3	4	3	3	3
42	1	1	5	3	5	5	4	1	3	3	4	3	4	2
43	1	1	5	5	4	4	4	1	2	4	4	3	4	2
44	1	1	5	5	5	5	4	1	3	5	4	2	4	3
45	1	1	4	4	4	4	5	1	1	3		1	5	2
46	1	1	3	4	5	4	5	1	2	5	5	2	4	3
47	1	1	5	4	5	5	4	1	4	4	4	3	4	2
48	1	1	3	5	5	4	5	1	1	4		3	5	3
49	1	1	4	5	5	5	5	1	3	4	5	3	5	2
50	1	1	3	4		4	5	1	2	4		3	4	2
51	1	1	1	3	5	3	4	1	4	3	5	4	4	2
52	1	1	4	4		4	3	1	2	2		2	4	3
53	1	1	2	5	5	5	5	1	1	5	5	2	5	2
54	1	1	4	4	5	5	4	1	1	4	5	3	4	2
55	1	1	2	4	5	4	4	1	1	4	4	2	4	2
56	1	1	4	4	5	4	4	1	3	5	4	2	5	3
57	1	1	4	3	4	4	3	1	2	2	4	1	2	2
58	1	1	4	3	4	5	5	1	2	2	4	2	5	2
59	1	1	3	3	5	5	4	1	1	2	3	2	4	3
60	1	1	2	3	4	3	4	1	3	4	4	4	5	2
3	1	2	5	4	5	5	3	1	1	2	4	2	3	3
6	1	2	3	5	5	4	5	1	1	4	4	2	5	2
9	1	2	5	5	4	5	5	1	2	4		2	4	2
15	1	2	3	5	5	3	3	1	1	3	4	1	3	3
18	1	2	5	3	5	5	5	1	1	4	5	2	5	2
21	1	2	3	4	5	3	5	1	2	3	5	2	4	2
25	1	2	4	5	5	4	4	1	1	5	5	1	4	2
29	1	2	3	4	5	4	5	1	1	3		3	5	2
33	1	2	1	5	5	2	2	1	5	5	4	2	5	3
37	1	2	4	4	4	4	4	1	2	2		2	4	2
42	1	2	5	3	5	5	4	1	3	3	4	4	4	2
45	1	2	3	4		3	4	1	1	3		1	4	2
51	1	2	1	3	4	4	4	1	4	3	5	4	4	2
55	1	2	4	4	5	5	4	1	1	3	5	3	4	2
57	1	2	4	3	3	4	3	1	2	2	5	2	3	2
1	2	1	1	2	4	1	4	1	1	3	4	2	4	3
2	2	1	4	2	4	4	2	1	4	4	5	3	4	3
3	2	1	2	4	4	2	4	1	2	4	3	2	4	3
4	2	1	5	5	4	4	5	1	1	5		2	5	2
5	2	1	4	4	4	4	4	1	3	4	4	3	4	3
6	2	1	5	5	3	5	5	1	1	4		1	4	2
7	2	1	4	4	4	4	4	1	4	3		2	3	2
8	2	1	4	4	4	4	4	1	4	3	4	2	3	2
9	2	1	4	4	4	4	4	1	3	4		3	4	3
10	2	1	3	4		3	4	1	1	5		1	5	2
11	2	1	2	4	4	3	4	1	1	4		1	4	3
12	2	1	1	4	4	2	4	1	2	4		3	4	3
13	2	1	3	5	4	2	3	1	3	4	4	4	2	3
14	2	1	4	3	4	3	4	1	1	5	4	1	5	3
15	2	1	2	3	4	2	3	1	2	2	4	2	3	3
16	2	1	3	4	4	4	4	1	2	4	4	3	4	3
17	2	1	4	4	4	4	4	1	4	5	5	4	5	3
18	2	1	4	4	4	4	4	1	2	3	3	2	4	3
19	2	1	4	4	5	2	4	1	2	4	4	2	4	3
20	2	1	4	4	4	4	4	1	2	5	5	2	5	3
21	2	1	4	5	4	4	5	1	3	4	5	3	4	3
22	2	1	4	3	4	4	5	1	4	4	4	3	4	3
23	2	1	2	4	4	3	4	1	2	4	4	2	4	3
24	2	1	4	5	4	4	5	1	1	4		1	5	3
25	2	1	2	5	4	2	5	1	1	4	4	2	4	3
26	2	1	3	4	4	3	4	1	5	5	4	3	5	3
27	2	1	4	5	4	3	5	1	2	4	4	2	4	2
28	2	1	3	4	4	3	5	1	3	5	5	3	5	3
29	2	1	4	5	4	4	5	1	3	4	4	2	4	3
30	2	1	3	5	4	4	4	1	1	4	3	4	4	2
31	2	1	4	3	4	3	3	1	3	3	3	3	3	3
32	2	1	5	5	5	5	5	1	5	3	4	4	4	3
33	2	1	2	4	4	2	4	1	3	5	3	3	4	3
34	2	1	1	2	3	2	4	1	2	3	3	2	4	3
35	2	1	4	4	4	4	4	1	2	4	4	2	4	3
36	2	1	3	4	4	4	4	1	2	5	4	3	4	3
37	2	1	2	3	4	4	4	1	2	3	3	4	4	3
38	2	1	3	2		3	2	1	2	2		1	2	2
39	2	1	4	4		4	4	1	4	4		3	4	3
40	2	1	2	4		2	5	1	2	4		3	4	3
41	2	1	5	4		4	4	1	2	4		3	3	2
42	2	1	4	2	4	4	2	1	3	3	4	3	3	2
43	2	1	4	4	3	3	4	1	4	4		3	4	2
44	2	1	4	4		4	4	1	3	3	2	2	4	2
45	2	1	4	4		3	4	1	1	4		1	4	2
46	2	1	4	4	4	4	4	1	3	4	4	2	4	2
47	2	1	4	4	3	4	4	1	3	4		2	4	2
48	2	1	4	4	3	4	4	1	2	4		3	4	2
49	2	1	4	4	4	4	4	1	4	4	4	3	4	3
50	2	1	4	4		4	4	1	2	4	4	2	4	3
51	2	1	4	3	4	3	3	1	4	2	3	2	4	1
52	2	1	4	4		4	4	1	2	4		3	4	2
53	2	1	2	4	4	3	4	1	2	4	4	2	4	2
54	2	1	4	4	5	4	4	1	3	4	4	3	4	2
55	2	1	2	4	4	3	4	1	2	4	4	3	4	3
56	2	1	4	4	3	4	4	1	3	4	4	3	4	2
57	2	1	4	3		3	3	1	2	2		2	2	3
58	2	1	3	4	4	3	4	1	3	4		2	4	2
59	2	1	5	4	4	4	5	1	2	4	4	2	4	3
60	2	1	3	3		3	4	1	2	4	2	3	4	3
3	2	2	3	4	4	3	3	1	1	4		1	4	3
6	2	2	3	5	4	3	3	1	1	4		2	4	2
9	2	2	4	4		4	4	1	3	4	4	2	4	3
15	2	2	3	3		2	2	1	1	3	4	2	3	3
18	2	2	4	4	4	4	4	1	1	4	4	2	4	3
21	2	2	4	4	4	3	4	1	3	4	4	2	4	3
25	2	2	3	4	4	3	4	1	2	4	4	2	4	3
29	2	2	3	4	3	3	4	1	2	4		3	4	3
33	2	2	2	5	4	2	5	1	2	5	3	4	4	3
37	2	2	4	4		4	3	1	3	3		2	4	3
42	2	2	4	3	4	4	3	1	3	3	4	3	3	3
45	2	2	3	4		3	4	1	2	4		2	4	3
51	2	2	2	4	4	2	5	1	2	4	4	3	4	3
55	2	2	4	5	4	4	4	1	2	4	4	2	4	3
57	2	2	3	3		2	2	1	2	3		2	3	3
1	3	1	2	2	4	2	4	1	2	3	3	1	3	2
2	3	1	4	3	3	4	3	1	3	3	4	2	4	2
3	3	1	2	3	4	2	3	1	2	3		1	3	2
4	3	1	3	3	4	3	2	1	1	3	4	1	3	2
5	3	1	2	4		3	3	1	2	3		1	3	3
6	3	1	3	3	4	3	3	1	1	3		1	3	2
7	3	1	3	3		3	3	1	3	3		1	3	2
8	3	1	3	3	4	4	3	1	2	2	4	2	3	2
9	3	1	4	3		4	3	1	2	3		2	3	2
10	3	1	2	3		2	3	1	2	3	3	1	4	2
11	3	1	2	3	3	2	3	1	1	3		1	3	2
12	3	1	1	3	4	2	3	1	2	4	4	2	3	3
13	3	1	4	3	4	4	3	1	2	3		1	3	2
14	3	1	3	3	4	3	3	1	2	3	3	1	3	2
15	3	1	2	3	4	2	3	1	2	3	4	2	3	2
16	3	1	2	3	4	2	3	1	2	3	4	1	3	3
17	3	1	2	3	4	2	3	1	2	3	4	2	3	2
18	3	1	3	3	3	3	3	1	2	3	4	1	3	2
19	3	1	2	3	4	2	3	1	2	3	3	1	3	2
20	3	1	3	3	4	3	3	1	2	3	5	1	3	2
21	3	1	2	4	4	2	4	1	2	4	4	1	4	2
22	3	1	4	4	4	4	4	1	3	3	4	2	4	2
23	3	1	2	3	4	2	3	1	2	3	4	2	3	2
24	3	1	3	4	4	3	4	1	2	3	4	1	3	2
25	3	1	2	3	4	2	3	1	2	4	4	2	4	3
26	3	1	3	3	4	2	3	1	3	3	4	2	4	3
27	3	1	2	4	4	2	4	1	1	3	4	1	3	2
28	3	1	2	3	4	2	3	1	3	3	2	3	4	3
29	3	1	3	3	4	3	3	1	3	3	4	1	3	2
30	3	1	2	3	4	2	3	1	1	3		1	3	2
31	3	1	4	2	4	2	3	1	3	3	4	1	3	2
32	3	1	3	4	4	3	4	1	4	3	4	3	4	2
33	3	1	2	4	4	2	4	1	3	4	4	2	4	3
34	3	1	2	2	4	2	3	1	1	3	4	1	4	3
35	3	1	3	4	4	3	3	1	2	3	4	2	3	2
36	3	1	2	3	4	1	3	1	2	3	4	2	3	2
37	3	1	2	3	4	2	3	1	2	3	4	2	3	2
38	3	1	2	2		2	2	1	1	2		1	3	2
39	3	1	3	3	4	3	3	1	2	3		1	4	2
40	3	1	2	3		2	3	1	2	3		1	3	2
41	3	1	3	3	4	3	3	1	2	3		1	3	2
42	3	1	3	3	4	3	3	1	2	2	4	1	3	2
43	3	1	3	4	4	3	4	1	2	3		1	3	2
44	3	1	3	3		3	3	1	2	3		1	3	2
45	3	1	2	3		2	3	1	1	3		1	3	2
46	3	1	3	3	4	3	3	1	2	3	4	1	3	2
47	3	1	3	3	4	3	3	1	3	3	4	1	3	2
48	3	1	3	4	4	3	4	1	2	4		1	4	2
49	3	1	3	3	4	3	3	1	2	3	4	1	3	2
50	3	1	2	4		3	3	1	2	4		1	4	2
51	3	1	1	2	4	1	3	1	2	3	4	1	3	2
52	3	1	3	3		3	3	1	2	2		1	3	2
53	3	1	2	3	4	2	3	1	1	3	4	1	3	2
54	3	1	3	3	4	3	3	1	2	3	4	2	3	2
55	3	1	2	3	4	2	3	1	2	3	4	1	3	2
56	3	1	2	3	4	2	3	1	3	4	4	2	4	2
57	3	1	3	3		2	2	1	1	2		1	2	2
58	3	1	3	3	4	3	3	1	2	3		1	3	1
59	3	1	3	3	4	3	3	1	2	3	4	1	3	2
60	3	1	2	3		2	3	1	3	3		2	3	2
3	3	2	2	3	3	2	3	1	1	3		1	3	2
6	3	2	3	3	4	3	3	1	3	3		1	3	2
9	3	2	4	3		4	3	1	2	3	3	2	3	2
15	3	2	2	3	4	3	3	1	2	3	4	2	3	2
18	3	2	3	3	4	3	4	1	2	3	4	2	3	2
21	3	2	3	3	4	2	3	1	2	3	4	1	3	2
25	3	2	3	3	4	2	3	1	2	3	4	1	3	2
29	3	2	2	3	4	2	3	1	2	3	4	1	3	2
33	3	2	2	4	4	2	3	1	3	4	4	2	4	2
37	3	2	3	3		3	3	1	3	3		1	3	1
42	3	2	3	2	4	3	3	1	2	2	4	1	3	3
45	3	2	2	3		2	3	1	1	3		1	4	2
51	3	2	1	2	4	1	3	1	3	3	4	1	3	2
55	3	2	3	3	4	3	3	1	2	3	4	2	3	3
57	3	2	3	3		2	2	1	2	3		1	3	2

## Sheet: Quantitative HU values only
Case #	TUE									VUE
	Spleen	Liver	Spine	Aorta	Cortex	Medulla	Fat	IVC	Lesion	Spleen	Liver	Spine	Aorta	Cortex	Medulla	Fat	IVC	Lesion
1	45.4	52.2	128.2	41.5	21.8	33.7	-104.4	21.7	8.6	54.8	57.8	55.3	45.3	40	31.2	-103	43.3	9
2	30.6	48.2	179.5	44.1	27.8	29.2	-106.1	36.9		38.1	43.7	98.8	48.9	37.4	29.4	-101.9	47.6
3	39.8	69	116.1	37.9	22.4	28.1	-105.8	30.1		53.4	67.9	56.3	48.8	36.7	21.2	-104.9	41.3
4	50	63.2	89.1	44.3	23.4	26.5	-96.4	32.8		55.9	63.8	45.5	54.3	44.9	30.5	-88.3	41.9
5	40.4	43.2	241.2	32.4	13.2	27.4	-105.9	28.2		44	48.7	75.4	29.2	44.2	22.2	-104.1	35.8
6	35.2	49.8	213	44	18.6	29.8	-118.5	31.5	29.3	49.4	54.7	84.2	66.5	48.6	33.1	-114.2	40	14.5
7	57.3	62.9	160.7	41.3	16.5	35.8	-102.2	39		52.9	56.5	78.2	47.3	37.5	38.4	-101.1	43.1
8	47.1	59	114.9	32	23.3	29	-89.9	30.7		50.8	59	86.3	48.6	40.6	59.8		36
9	33.9	49.7	123.5	35.8	29.8	31	-99.7	27.6	16.2	39.2	44.7	84.4	61.1	30.5	25.3	-94.1	23.9	9.5
10	45.4	52.3	172.3	34.1	27.7	26.8	-96.2	28.8		50.1	55.4	72.5	46.5	37.9	30.5	-90	38.1
11	30.8	50.6	79.3	28	30.3	27.8	-90.8	29	20.3	38.3	48.6	27.8	28.1	37.5	23.5	-85.9	41	25.2
12	47.2	43.8	155	37.4	28.1	32.9	-98.3	32.3	1.5	54.4	52.7	96.8	44.9	30.1	27.9	-77.1	42	4.5
13	29.2	63.3	272.2	43.9	32.6	36	-84.8	41.3	2.2	29.6	61.1	135.2	49.6	50.2	38.8	-82	43.7	-2.2
14	37.8	55.8	152.1	37.2	32.1	34	-107.2	35.3		48.2	55.4	95.6	44	53	21.7	-88.9	43.1
15	48.4	49.8	140	35.1	27.5	23.9	-116.9	34.7	12.2	51.8	21.7	123.9	66.2	49.7	23.8	-108.6	41	19.4
16	37.9	47.2	242.1	30.8	22.7	23	-114.8	18	28.5	37.6	42.5	122.6	29.9	38.6	19.2	-106.7	24.8	17.4
17	40.7	17	106.2	28.9	23.7	21.5	-90.2	24.3	13	50.6	32.2	33.5	37	38.4	28.4	-86.5	34.6	27.9
18	43.4	56.2	164	40.1	32.4	30.7	-11.9	43.7	11	47.1	55.8	77.7	36.8	47	31	-109.1	42.4	5.2
19	38.9	50.7	157.9	31.2	23.2	25.2	-111.6	23.8		51.1	55.7	74.5	41.3	37.2	27	-103.7	35
20	49.2	49.5	408	30.6	28.4	25.7	-108.2	46.7		52.4	60.1	299.4	42.3	38.5	25.4	-100.6	51.2
21	50	60.7	153.8	40.1	31.4	29.5	-105.9	32.2	12.7	52.9	62.6	97.2	52.4	39.5	31	-99.6	36.3	17.2
22	46.2	52	126.1	33.9	25.8	29.6	-101	28.3		48.4	53	83.2	45.9	43.6	34.7	-99.7	38.5
23	36	57.4	156.5	43.5	34.3	33.9	-1.5	15.1		48.2	60.9	97.6	42.7	54	36.2	-11.1	36.9
24	43.3	51.2	199.2	35.5	30.9	30.8	-80.6	25.8		48.8	54.4	89.5	46.5	51	31.3	-68.4	39.5
25	34.3	44	210.8	31.8	26.6	31.4	-110.4	21.8		40.5	44	65.2	35.1	25.5	28.3	-110.3	43.2
26	49.7	57.8	101.4	38.5	31.3	35.1	-95.2	32.4		53.4	60.5	50.4	54.7	52.3	33.4	-84.7	49
27	42.6	44.3	282.3	28.1	33.8	35.6	-101.4	30		46.5	47.8	170.4	44.9	41.5	36.4	-95.9	40.1
28	35.4	38.8	151.7	27.6	25.2	22.7	-105.9	24.3	13.3	44	45.8	72.7	62.1	44.7	28.6	-103.2	46	10.5
29	36.8	58.4	293	36.5	17	30.7	-103.5	23.5	17	47.7	58.9	158.8	49.9	34.4	24.1	-96.3	42.7	11
30	37.7	54.3	101.4	31.8	32.8	27.8	-87.3	29.9		45.9	56.7	64.4	38.7	35.7	28.4	-88.1	34
31	35.3	46.1	153.8	33.2	24.7	29.5	-101.4	10.9		49.7	45.5	70	52.1	49	33.5	-98.9	36.2
32	42.7	44.5	170.1	34.5	18.4	23.3	108.2	32.5		51.2	40.3	152.9	41.9	35.3	23.5	-99.2	30.8
33	44.2	17	115.2	28.5	23.9	25.5	-105.6	23.5	5.6	49.1	15.6	36.4	40.1	34.5	30.9	-90.9	36.4	4.4
34	35.7	57.4	193.9	29.8	23.3	26.9	-85.2	25.4	27.9	44.5	57.6	90.3	32.6	41.8	30	-95.5	19.9	31.1
35	46.8	61.4	186	45.8	32.5	33.2	-102.5	40.1		54.1	65.6	126.1	59.1	65	32	-92.9	55.3
36	33.3	48.3	93.8	31.5	27.4	28.7	-110	23.6		43.3	50.4	52.5	36.3	32	21.5	-106	35.3
37	47.5	59	181.7	43.1	25.8	30.1	-98.8	33.3		54.8	61.9	71	54	43.2	34	-91.1	40.2
38	42	35.3	148.1	37.2	27.6	16.7	-116	26.8		35.6	41.5	99.2	37	43.6	13.5	-108.4	25.3
39	47.1	41.6	201.2	34.8	26.1	27.2	-102.8	23.2		47.7	50.2	85.3	32.3	31.7	25.3	-103	37.6
40	35	52.1	70	36	25.3	25.2	-89.6	28.4		51.9	62.5	38.3	42.1	40.2	33.7	-100.5	28.9
41	37.9	41.7	92.8	38.5	28.2	28.1	-89.3	25.4		51.9	44.2	40.4	49.5	37.4	23.3	-91.5	43.6
42	44.4	46.7	154.8	35.3	23.6	31.1	-109.8	25.6		47.8	46.3	80.2	46.6	38.6	14.9	-112	42.3
43	47.3	55.5	166.1	50.2	47.6	36.5	-97	49.8		54	60.7	115.4	42.1	30.1	32.2	-106.1	55.1
44	36.9	56.3	140.5	33.5	24.9	18	-109.8	26		35.3	46.1	28.4	23.3	28.9	2.9	-107.8	27.8
45	36.6	37.7	75.1	26.3	24.4	25.5	-103.3	29.2		45.3	43.8	29.5	47.3	40.1	27.6	-104.3	36.8
46	42.6	45	134.6	32	30.8	21.6	-108.1	25.7		44.9	49.5	98.6	38.8	36.7	25.6	-102	27.1
47	26.9	48.1	133.4	29.4	32.6	20.2	-98.8	30.5		29.9	46.8	43.1	29.4	32.6	20.2	-98.8	32.9
48	43.8	46.5	194.1	30.7	26.8	33.6	-86.1	24.6		45.2	59.5	74.8	51.7	47.8	26.9	-77.4	37.2
49	38.8	40	140.1	22.5	19	26	-109.4	14.5		52.3	47.3	53.4	43.9	35	32.2	-108.5	39.1
50	48.2	45.4	139.5	33.6	26.1	26.8	-108.7	25		48.6	44.2	52.8	32.9	36.2	26.6	-108.8	33.5
51	51.8	75.1	146.8	34	31	32.5	-94.5	36.3		59.6	76.1	112.4	41.4	44.5	31.2	-93.7	55.1
52	41.5	82.4	25.3	40.6	30.1	31	-87.7	17.3		46.9	47.5	23	53.3	37.2	22.2	-91.1	41.1
53	47.5	59.6	185.1	41.2	31.9	30.8	-109	39.9		50.6	62	75.7	43.5	41.1	32.2	-96.6	43.7
54	38.1	57.6	95.6	33.5	39	41.5	-105.7	48.3	36.2	44.7	59.3	70.6	54.1	32.4	18.1	-111.3	47.4	37.7
55	45	57.2	103.3	36.5	30	28.6	-103.8	51.1		44.8	51.9	45.2	30.6	34.8	20.8	-99.4	47.1
56	48.4	55.8	95.6	45.5	36.9	36.5	-104.6	41.4		46.9	56.9	64.8	49.1	34	25.7	-104.9	44.6
57	45.5	46.3	178.9	41.4	28.1	31.8	-85.9	41		53.5	50	85.1	54.2	43.8	30	-96.6	38.1
58	42	56.9	95.8	35.3	35.3	30.4	-93.9	-16.7		51.4	61.5	46	45	55	31.8	-92.9	35.7
59	36	49.1	132.5	40.5	29	34.2	-88.4	34.6		48.4	51.6	65.6	38.6	43.4	36.4	-90.7	43
60	31.8	51.9	184.2	42	22	30.7	-78.3	27.4		47.5	57	128.4	53.5	38.6	26.3	-60.8	41

## Sheet: Demographic Info
Subject	BMI	Gender	CTDI [TUE] (mGy)	Total CTDI	% CTDI saved if no TUE done	*CTDI based on 32 cm body phantom
6	33.7772	Female	13.26	107.48	12.3372
8	35.1449	Female	15.42	128.58	11.9925
9	22.7517	Female	9.24	72.95	12.6662
10	30.4795	Female	15.8	147.67	10.6995
11	28.895	Female	13.16	154.57	8.51394
14	22.9736	Female	9.16	112.9	8.11337
15	19.9248	Female	9.23	72.82	12.6751
18	24.606	Female	9.3	103.72	8.96645
19	31.2686	Female	9.46	110.02	8.59844
20	29.492	Female	10.64	133.16	7.99039
25	27.0144	Female	9.26	125.33	7.38849
27	29.4859	Female	11.02	149.18	7.38705
28	20.8688	Female	9.29	84.71	10.9668
31	25.9611	Female	9.29	114.97	8.08037
32	28.2215	Female	12.76	88.47	14.423
38	26.5116	Female	9.24	78.76	11.7318
39	23.7456	Female	9.24	119.51	7.73157
40	44.7118	Female	18.23	201.95	9.02699
44	34.7768	Female	10.55	139.54	7.56056
45	23.9084	Female	9.31	106.71	8.72458
47	28.8072	Female	9.2	97.4	9.44559
49	27.327	Female	9.73	122.94	7.91443
50	24.8956	Female	9.11	115.45	7.89086
56	24.2826	Female	9.25	80.59	11.4779
57	15.0091	Female	9.24	97.05	9.52087
58	21.4921	Female	9.21	99.97	9.21276
60	31.5147	Female	9.29	106.83	8.69606
			10.6626	113.823	9.61973	Total number of women:		27
1	31.4116	Male	17.73	135.42	13.0926
2	22.0741	Male	9.38	104.05	9.0149
3	28.22	Male	9.24	119.4	7.73869
4	24.2115	Female	9.2	90.71	10.1422
5	28.1732	Male	10.54	131.86	7.99333
7	21.0272	Male	9.28	118.59	7.82528
12	26.6113	Male	9.24	105.47	8.76079
13	21.9234	Male	9.16	118.47	7.73192
16	40.0854	Male	16.71	175.23	9.53604
17	29.1697	Male	9.23	118.37	7.79758
21	26.4527	Male	10.37	146.68	7.06981
22	19.6805	Male	9.29	139.91	6.63998
23	24.1251	Male	9.09	146.96	6.18536
24	32.7199	Male	17.73	151.56	11.6983
26	26.3286	Male	9.52	146.24	6.50985
29	23.2791	Male	9.31	119.36	7.79993
30	26.37	Male	9.34	110.24	8.47242
33	25.2793	Male	9.3	117.32	7.92704
34	30.0273	Male	10.32	149.26	6.91411
35	23.6524	Male	9.3	124.49	7.47048
36	28.671	Male	9.25	120.39	7.68336
37	30.3865	Male	16.08	166.76	9.6426
41	22.3703	Male	9.06	90.51	10.0099
42	19.0245	Male	9.26	129.66	7.14176
43	24.1629	Male	9.28	92.39	10.0444
46	24.606	Male	9.31	113.88	8.17527
48	25.1259	Male	9.29	118.04	7.87021
51	23.4858	Male	9.26	103.08	8.98331
52	33.9639	Male	15.84	160.37	9.87716
53	32.0085	Male	17.38	144.87	11.997
54	24.0701	Male	9.22	142.94	6.45026
55	24.4458	Male	9.23	133.34	6.92215
59	25.6734	Male	10.58	129.54	8.16736
			10.7976	127.738	8.4529	Total number of men:		33
		Gener	CTDI [TUE] (mGy)	Total CTDI
